# Supplementary material for: Mexican Oregano (Lippia berlandieri Schauer and Poliomintha longiflora Gray) Essential Oils Induce Cell Death by Apoptosis in Leishmania (Leishmania) mexicana Promastigotes
Source: Molecules. 2022 Aug 15;27(16):5183. doi: 10.3390/molecules27165183 (PMC9416784; doi:10.3390/molecules27165183)
Supplement: Supplementary file 1 [file molecules-27-05183-s001.zip]

Archive with 1 entries (1 files):
- molecules-1858837-supplementary.pdf
